# Supplementary material for: Identification of an Immunogenic Medulloblastoma-Specific Fusion Involving EPC2 and GULP1
Source: Cancers (Basel). 2021 Nov 21;13(22):5838. doi: 10.3390/cancers13225838 (PMC8616194; doi:10.3390/cancers13225838)
Supplement: Supplementary file 1 [file cancers-13-05838-s001.zip]

Archive with 1 entries (1 files):
- cancers-1461457-supplementary.pdf
